# Supplementary material for: Glomangioma Supply from Profunda Femoris Artery in Peripheral Artery Disease
Source: Clin Pract. 2022 Sep 18;12(5):755–9. doi: 10.3390/clinpract12050078 (PMC9498625; doi:10.3390/clinpract12050078)
Supplement: Supplementary file 1 [file clinpract-12-00078-s001.zip]

Archive with 1 entries (1 files):
- clinpract-1833375-supplementary.pdf
